# Supplementary material for: Is online objective structured clinical examination teaching an acceptable replacement in post-COVID-19 medical education in the United Kingdom?: a descriptive study
Source: J Educ Eval Health Prof. 2022 Nov 7;19:30. doi: 10.3352/jeehp.2022.19.30 (PMC9807458; doi:10.3352/jeehp.2022.19.30)
Supplement: Supplementary file 1 [file jeehp-19-30-dataset1.xlsx]

## Sheet: Form responses 1
Timestamp	I found this format of teaching more time efficient than in-person seminar room teaching	I found this format of teaching more accessible than previous in-person seminar room teaching	The online instructions and learning objectives were easier to understand and retain than paper handouts	I found it easier to interact with the tutors through video call than in-person	I found it easier to communicate within a group of peers through video call than in-person	I would prefer this format of teaching in the future rather than in-person seminar room teaching	What did you like the most about this teaching session?	Do you have any suggestions for improvement?
2021-02-17 19:33:41	4	5	4	4	2	3	Really useful, thank you!	n/a
2021-02-17 19:38:22	5	3	4	3	3	2	Great teaching! Very helpful! The tutor was really friendly	Nope!
2021-03-17 19:28:13	2	2	3	2	2	2	Watching others answer was also useful, James was really good at explaining things and answering questions	Having marks
2021-03-17 19:28:23	4	5	4	4	5	3	The variety of stations and the feedback was really helpful, some very good teaching points too!	More sessions please! :)
2021-03-17 19:28:44	4	5	5	4	4	4	Love the interactivity! Admittedly I don't really like situations like this but it has really been a lot of fun and very educational.	Not really. Really good session.
2021-03-17 19:29:58	2	4	4	5	4	3	interactive nature of the session; good advice from "examiner"	adapt material for virtual osces
2021-03-17 19:31:43	2	5	2	2	4	1	High yield, really really useful thank you for organising this	Some mistakes in the mark schemes, would be good tor review it again - would be good to have more thorough mark schemes for revision
2021-03-17 19:35:52	2	3	4	4	3	2	Casual, not too formal	Less stations within one session and more discussion of stations
2021-03-17 19:36:02	4	4	5	3	4	4	useful content and mark schemes	no
2021-03-17 19:37:06	4	4	5	3	3	4	The stations were super useful and our tutor was great. He answered all our questions really well. I liked that it was very interactive and we all got an opportunity to have a go at being the candidate.	More sessions like these on topics other than Mod B. I found it really helpful and would like to do it again
2021-03-17 19:44:19	5	5	4	4	3	4	Quick and efficient!!! Variety of different stations: ortho, A-E assessment etc Well timed so did not last the whole 2 hours or this may have been hard to concentrate for Able to practice being patient/examiner as well to identify what they're looking for in the mark scheme Explanations and top tips at the end particularly for fluid prescribing was also v useful :) Mark schemes were clearly set o…	Potentially fewer stations related to ortho (just one fracture and replaced with something else) but otherwise there was good variety !
2021-03-17 19:46:56	4	4	3	3	3	3	This session was very helpful!! There was a lot of variety in the type of stations that came up so it tested lots of different skills and conditions from previous modules which was good to recap. Dhivya explained things very clearly and gave us useful tips for things to think about when faced with particular types of stations.	Perhaps having a bit more time for the A-E assessment; we couldn't do the fluid prescribing station as we haven't been taught it but it was still good to go through. I think having an in-person session would have been easier but given the circumstances this ran really smoothly and was definitely useful!
2021-03-17 19:58:51	2	2	5	1	1	1	Really useful to have long discussions about each case afterwards	N/a
2021-03-17 19:58:57	5	3	4	5	3	3	So helpful to run through an OSCE, but have the safety net of the tutor to provide input and guidance and feedback	it was really helpful!
2021-03-17 20:03:19	2	2	4	5	2	2	Really good recourses. Tutor willing to answer our questions and give advice	Greater variation in terms of surgical topics, e.g ENT, Vascular
2021-03-17 20:31:26	5	5	5	5	5	5	interactive	/
2021-03-17 20:33:54	4	4	4	3	4	3	Very clear mark scheme, very useful prescription of fluids and drugs	Group us based on which modules we've already done?
2021-03-17 20:34:40	3	4	5	5	5	4	The notes	Nope thanks
2021-03-18 09:19:51	2	2	5	1	1	1	Really useful to have long discussions about each case afterwards	N/a
2021-03-18 10:22:39	4	4	4	3	2	2	I really liked my tutor Natacha as she was very clear in her teaching style, effectively communicated feedback and generally friendly/ pleasant. I liked the level of interaction involved with you sometimes being the patient as I felt this helped me learn some things better. I liked the information sheets provided with really concise marking points under borderline, pass and excellent students.	Not really, it was pretty good
2021-04-21 19:28:49	5	5	5	5	3	5	Very efficient	More sessions please!
2021-04-21 19:32:28	4	1	5	1	1	1	Handouts provided	Please don't make video calls the standard method of teaching
2021-04-21 19:32:47	3	5	5	3	3	5	Good explanations from the teacher	Clearer marking for the stations
2021-04-21 19:34:02	4	3	4	3	3	3	The stations covered broad contents, the tutor was helpful giving suggestions	n/a
2021-04-21 19:57:37	4	4	3	2	1	3	Really interactive, liked having the opportunity to be examined and also examine too. Good explanations and the fluid rpescribing tables are really useful	Having more sessions would be fab. The A-E assessments are quite hard to do online so any opportunity to have small groups doingthose in person would be excellent too. Thank you !
2021-04-21 19:57:41	4	5	3	4	5	5	Giving peer feedbacks, Very informative tutor, small group session, smooth communication	I just want another version!
2021-04-21 19:58:38	2	4	5	3	2	2	best nect thing to face to face mOSCE practice	some of the stations didnt work well in zoom format e..g prescribing
2021-04-21 19:58:51	5	5	5	4	5	5	Excellent stations that were easy to navigate depending on what role you were playing. Good size group and the tutor was excellent. I felt like there was sufficient time to cover everything and it was a really useful experience.	Nil - one of the best sessions I’ve attended
2021-04-21 19:59:11	5	5	4	3	3	3	Really good opportunity to practise stations, good format with rotating between roles and the sheets of information was very helpful. Arun explained things really clearly as well. Thank you!	N/a
2021-04-21 20:11:03	5	5	5	3	3	5	Really great individualised feedback for us	Not really! Maybe some more diverse topics e.g. vasc/hpb
2021-04-21 20:24:55	3	1	4	1	1	2	Fady was really great and took their time explaining everything, even though it ran over by 25 minutes. Really well organised osce stations and can tell a lot of effort went into it - thank you!	We started a little late - so starting on time might have helped.
2021-04-21 20:24:59	3	1	4	1	1	2	Fady was really great and took their time explaining everything, even though it ran over by 25 minutes. Really well organised osce stations and can tell a lot of effort went into it - thank you!	We started a little late - so starting on time might have helped.
2021-04-21 20:25:12	3	1	4	1	1	2	Fady was really great and took their time explaining everything, even though it ran over by 25 minutes. Really well organised osce stations and can tell a lot of effort went into it - thank you!	We started a little late - so starting on time might have helped.
2021-04-21 20:25:21	5	5	5	5	4	3	Shiv was an excellent teacher and really tried his hardest to help us understand and gave great feedback. Thank you so much!	More OSCE sessions would be amazing :)
2021-04-21 20:26:36	4	4	5	5	4	4	So informative, clear and well -explained. Feel much more confident now for those stations in OSCE! (Big thanks!)	Nope!
2021-04-21 20:27:03	5	5	5	5	4	3	Fady was an excellent teacher and really tried his hardest to help us understand. He gave incredible feedback and tips and has an impressive knowledge basis. Thank you	More OSCE sessions with Fady and Shiv would be amazing :)
2021-04-21 20:27:30	4	4	5	4	5	5	Amazing and very clear. Explained everything excellently, especially stomas!! Big thanks	Nope !
2021-04-21 20:27:41	2	2	4	1	1	2	Shiv was a great tutor and explained everything in good detail, and was organised in keeping things moving which is important especially in online teaching. Was a really great session and the osce stations and explanations are detailed and well thought out - thank you!	start on time, don't be afraid to delegate roles for students to keep things moving
2021-04-21 21:10:39	5	3	5	5	3	4	Just really awesome overall! Tapan was perfect, timings were good, feedback was perfect. Online format makes it great for commuters, having a copy of everything on your screen is great too.	I'm an inexperienced actor, so I found the actors' briefs a bit too brief, but that is seriously not major and I expect it will come with practice with my firm!
2021-05-19 19:30:02	3	4	4	4	4	4	good questions, and feedback	no, rlly helpful
2021-05-19 19:30:28	4	3	2	3	2	3	The OSCE scenarios were great - covered a wide range of topics and the mark schemes will be really helpful to revise from.	No, I thought it was great! Thank you
2021-05-19 19:30:53	4	5	4	3	3	2	The personalised feedback and small group setting was really useful. It was convenient that it was on zoom so there was no need to travel to a tutorial room	-
2021-05-19 19:37:18	1	4	2	1	1	2	Really good scenarios and great practice of key skills such as X-ray interpretation and fluid prescription.	Keep up the good work!
2021-05-19 19:37:27	3	4	5	4	3	2	Really useful to practice these stations, tutor was very helpful and knowledgable.	I think in-person sessions in the future would be great if possible as we'd actually be able to practice examinations/have less technical issues
2021-05-19 19:37:35	4	4	5	2	2	4	Tutor was really helpful and willing to answer questions	No
2021-05-19 19:43:04	5	5	5	5	5	3	Very interactive and concise	None
2021-05-19 19:43:28	5	5	5	5	5	5	Interactive	NA
2021-05-19 19:44:01	2	2	5	2	2	1	lots of scenarios, good feedback, small group was really great	in person is more realistic of real OSCE situation
2021-05-19 19:44:50	5	5	4	5	5	5	The ability to practice under timed conditions and have a senior tutor assess us	Perhaps include a station about bowel obstruction as it is one that commonly appears as a presentation - personally find it difficult to read AXR so would be good practice for future students
2021-05-19 19:45:30	4	5	1	2	2	4	Good stations and lots of practice	More practice doing the stations Ask the students what subjects they have/haven't done before to best allocate stations?
2021-05-19 19:46:52	4	4	3	2	2	3	Google docs for the stations was quick and easy	more variety of station types
2021-05-19 19:47:06	5	5	5	4	5	5	Going through the stations and then getting feedback on the stations was really useful to do	n/a
2021-05-19 19:47:21	2	3	5	2	2	2	Lizzie was a great tutor! Hugely helpful! Thank you so much for organising the session!	If possible, I'd prefer to have the teaching in person! :)
2021-05-19 19:50:30	3	3	4	4	3	4	Could do it from my room and make notes, really small groups which I really appreciated, meant I could learn more. Sujikka is actually a GREAT tutor, learnt so so much. Really appreciate the stations and extra resources too. By far best/highest yielding medsoc/surg soc tutorial kind of session I've ever attended at UCL.	Nope not really, could tell us it may run over but that's common knowledge tbh, thought it was great, really well organised
2021-05-19 20:02:19	4	4	5	5	4	4	Lucas was great! He answered all my Qs and was very interactive. Thank You!	Could these sessions be advertised more publicly, I found them by chance. Other than that, amazing, thank you for organising
2021-05-19 20:02:23	5	5	5	3	3	5	Sujikka was amazing. She was clearly very well prepared and explained everything very thoroughly.	n/a
2021-05-19 20:16:27	5	5	4	2	2	3	The extensive notes about each station and the elaboration form our tutor about each station and any concerns we had. He was very encouraging	Maybe encourage people to join early to avoid waiting and to ensure start promptly. Do these sessions more often!
2021-05-19 20:19:28	4	4	3	3	3	4	very good scenarios and helpful for the osce	doing an A-E assessment on zoom requires a lot of imagination and acting skills, I think this is the only part I would find more helpful in person
2021-05-19 20:28:42	3	3	3	2	2	2	Very good scenarios and tutor was excellent	Nope was very good
2021-05-19 20:35:46	5	5	4	5	5	3	Sujikka was very knowledgeable and explains things really well. Answered all of my questions and misunderstandings. Stations were relevant and epic. I understand it more now	just really good!!!
2021-05-19 20:36:19	3	3	2	3	3	3	I really liked this small group interactive teaching session. Martin, the tutor, was very engaging, knowledgeable and provided very valuable and constructive feedback. He also provided areas for improvement and shared relevant resources.	The interactive nature of this tutorial made the online aspect work well. I think that it is an excellent addition to in-person practice opportunities. However, I don't think they should be seen as a substitute for in-person sessions, as these ultimately provide a more realistic experience.
2021-05-19 21:32:34	5	5	5	3	3	5	On line is a big convenience - especially for OSCE teaching that doesn't require practical things	Maybe we fill in drug charts electronically then share an image/screen share our answer
